# Supplementary material for: Remote thermal detection of exfoliation sheet deformation
Source: Landslides. 2020 Oct 7;18(3):865–79. doi: 10.1007/s10346-020-01524-1 (PMC7936945; doi:10.1007/s10346-020-01524-1)
Supplement: Supplementary file 10 — (XLSX 11 kb) [file 10346_2020_1524_MOESM8_ESM.xlsx]

## Sheet: Feuil1
Time of thermal image	Reflected apparent temperature	Ambient air temperature	Relative humidity
(PDT)	(°C)	(°C)	(%)
20:00:00	-26.2	21.8	32
20:20:00	-17.1	21.3	42
20:40:00	-15.4	20.4	44
21:00:00	-17	20.2	44
21:20:00	-18.9	20.9	40
21:40:00	-19.7	20.5	45
22:00:00	-20	20.2	44
22:20:00	-20.3	20.1	41
22:40:00	-19.2	19.7	43
23:00:00	-20.1	19.9	45
23:20:00	-19.9	20.3	38
23:40:00	-15.8	20.2	42
00:00:00	-18.4	19.6	42
00:20:00	-22.3	18.8	47
00:40:00	-21.9	18.2	48
01:00:00	-22.1	19.1	43
01:20:00	-22	18.4	47
01:40:00	-21.7	18	46
02:00:00	-21.5	17.7	45
02:20:00	-22.4	17.5	48
02:40:00	-22.2	17.3	49
03:00:00	-21.3	17.8	45
03:20:00	-21.8	17.2	50
03:40:00	-21.4	16.6	51
04:00:00	-21.6	16.6	51
04:20:00	-22.1	16.4	53
04:40:00	-21.7	16.3	49
05:00:00	-22.9	15.9	53
05:20:00	-22.4	16.7	49
05:40:00	-22.3	16.5	48
06:00:00	-21.5	16.4	53
06:20:00	-22	16.2	53
06:40:00	-22.8	15.8	51
07:00:00	-22.2	17.6	44
07:20:00	-18.1	16.1	53
07:40:00	-22.7	16.8	50
08:00:00	-23.3	17.4	47
08:20:00	-19.4	17.1	53
08:40:00	-19.1	16.2	54
09:00:00	-21.8	17.1	54
09:20:00	-18.2	18.4	50
09:40:00	-18.8	19.5	49
10:00:00	-20.1	20.8	44
10:20:00	-16.5	22.3	43
10:40:00	-16.3	22.6	42
11:00:00	-15.2	23.3	34
11:20:00	-7	23.8	34
11:40:00	-13.9	24.5	32
12:00:00	-11.7	26.4	30
12:20:00	-6.3	27.8	28
12:40:00	-3.1	26.5	27
13:00:00	-8.8	27	29
13:20:00	-10.2	26.8	28
13:40:00	-1.4	26.5	28
14:00:00	-2	27.4	29
14:20:00	-8.5	27.6	28
14:40:00	4.9	26.8	27
15:00:00	-7.1	27.3	29
15:20:00	-7.7	27.7	27
15:40:00	-8.6	27.9	27
16:00:00	0.2	27.9	25
16:20:00	-11.3	27.3	27
16:40:00	-11.2	26.6	28
17:00:00	-11.4	26.3	28
17:20:00	-8.9	26.3	29
17:40:00	-4.8	25.8	29
18:00:00	-5.1	25.6	29
18:20:00	-2	25.1	29
18:40:00	-1.7	24.7	32
19:00:00	-5.3	24.4	31
19:20:00	-6.2	23.9	30
19:40:00	-5.6	23.5	32
20:00:00	-7.9	22.8	34
