# Supplementary material for: Remote thermal detection of exfoliation sheet deformation
Source: Landslides. 2020 Oct 7;18(3):865–79. doi: 10.1007/s10346-020-01524-1 (PMC7936945; doi:10.1007/s10346-020-01524-1)
Supplement: Supplementary file 11 — (XLSX 10 kb) [file 10346_2020_1524_MOESM9_ESM.xlsx]

## Sheet: Feuil1
Time of thermal image	Reflected apparent temperature	Ambient air temperature	Relative humidity
(PDT)	(°C)	(°C)	(%)
17:30:00	-33.7	14.7	61
17:50:00	-28.1	14.2	61
18:10:00	-30.4	14	60
18:30:00	-23.5	13.7	60
18:50:00	-26.8	13.1	62
19:10:00	-29	12.8	66
19:30:00	-29.2	12.3	69
19:50:00	-24.6	11.8	70
20:10:00	-22.9	12.3	69
20:30:00	-24.3	12.2	70
20:50:00	-23.8	12	71
21:10:00	-26.4	11.7	71
21:30:00	-32.1	11.3	75
21:50:00	-29.9	10.9	76
22:10:00	-29.7	11.2	77
22:30:00	-32.2	11.1	75
22:50:00	-31	10.9	76
23:10:00	-31.9	10.6	81
23:30:00	-32.5	10.5	81
23:50:00	-33.8	10.2	79
00:10:00	-34.1	10.1	79
00:30:00	-33.3	9.8	79
00:50:00	-33.4	9.6	80
01:10:00	-33.2	10.1	70
01:30:00	-33.7	9.2	82
